# Supplementary material for: Impact of Fusarium-Derived Mycoestrogens on Female Reproduction: A Systematic Review
Source: Toxins (Basel). 2021 May 24;13(6):373. doi: 10.3390/toxins13060373 (PMC8225184; doi:10.3390/toxins13060373)
Supplement: Supplementary file 1 [file toxins-13-00373-s001.zip]

Archive with 1 entries (1 files):
- toxins-1222987-supp after proof.pdf
